# Supplementary material for: Transsynaptic modulation of presynaptic short-term plasticity in hippocampal mossy fiber synapses
Source: Nat Commun. 2021 May 18;12:2912. doi: 10.1038/s41467-021-23153-5 (PMC8131630; doi:10.1038/s41467-021-23153-5)
Supplement: Supplementary file 4 — Source Data [file 41467_2021_23153_MOESM4_ESM.xlsx]

## Sheet: Fig1
Cooperativity and specificity
Fig. 1f																				Fig. 1e
		HFS bouton									HFS tract									EPSC1 BOUTON (%)								EPSC1 TRACT (%)
	EARLY	EPSC1 BOUTON				EPSC1 TRACT				LATE	EPSC1 BOUTON				EPSC1 TRACT					Bouton HFS	time (MIN)	average	std dev	n	std err	running mean		Tract HFS	time (MIN)	average	std dev	n	std err	running mean
Cell ID	n	Ctrl (pA)	PTP (pA)	%		Ctrl (pA)	PTP	%		n	Ctrl (pA)	PTP (pA)	%		Ctrl (pA)	PTP (pA)	%			0	0	100.036	0.0948636	8	0.0358551	112.103		0	0	99.9922	0.0339181	9	0.0119919	94.8057
29072019_AB	1	48.3	166.288	344.06		64.3268	28.5745	44.4208		1	79.1374	34.53	43.633		28.5745	340.189	1190.53			20	0.333333	124.171	25.3955	4	14.6621	128.43		20	0.333333	89.6192	61.2725	6	27.4019	92.9692
30072019_AB	2	26.2	694.543	2654.54		89.0164	158.236	177.76		2	102.031	123.456	120.999		116.895	361.135	308.939			40	0.666667	132.689	58.6516	5	29.3258	129.236		40	0.666667	96.3191	42.312	6	18.9225	89.9784
6082019_AB	3	83.8	263.908	314.926		54.8167	114.208	208.345		3	95.3712	106.925	112.115		160.378	437.981	273.093			60	1	125.782	81.0419	7	33.0852	112.237		60	1	83.6377	19.6262	8	7.41802	88.7973
04092019_AB	4	56.2	574.97	1023.22		40.3929	157.176	389.118		4	165.043	44.2562	26.815		159.254	780.612	490.167			80	1.33333	98.6926	48.9231	5	24.4616	79.6525		80	1.33333	93.957	27.2777	7	11.1361	88.0178
10092019_CA	5	50.2	268.861	535.096		152.043	208.995	137.458		5	40.5782	0			180.522	383.31	212.334			100	1.66667	60.6124	12.8362	5	6.41812	90.5198		100	1.66667	82.0787	16.8355	8	6.36323	103.426
11092019_AA	6	0	0	0		362.147	591.481	163.326		6	0	0			567.981	1457.01	256.524			120	2	120.427	41.0323	5	20.5162	86.2603		120	2	124.773	46.8759	8	17.7174	128.369
18092019_AA	7	0	0	0		65.9486	84.0762	127.487		7	46.3107	61.5837	132.979		50.5466	286.624	567.049			140	2.33333	52.0934	40.8306	3	28.8716	56.9425		140	2.33333	131.965	69.0794	9	24.4232	106.592
02102019_AA	8	218.6	1317.45	602.705		521.464	934.002	179.112		8	341.319	632.626	185.348		808.077	1144.25	141.602			160	2.66667	61.7916	35.0332	4	20.2264	80.7593		160	2.66667	81.219	28.5379	8	10.7863	92.7744
11062020	9	110	814.951	588.059		202	109.63	54.2723		9	197.968	276.589	139.714		176.143	464.51	263.712			180	3	99.7271	44.1443	5	22.0721	95.0037		180	3	104.33	30.534	7	12.4654	117.253
																				200	3.33333	90.2802	28.1482	4	16.2514	90.2802		200	3.33333	130.175	29.408	7	12.0058	130.175
	Mean	65.9222	455.663	673.623		172.462	265.153	164.589			118.64	142.218	108.8		249.819	628.402	411.55			220	3.66667							220	3.66667
	std dev	67.5412	434.989	807.976		165.965	299.129	100.894			103.568	202.577	55.5696		261.161	413.878	321.194			240	4	771.611	902.338	7	368.378	761.592		240	4	159.348	93.2245	9	32.9598	138.222
	n	9	9	9		9	9	9			9	9	9		9	9	9			260	4.33333	751.573	790.648	7	322.781	570.158		260	4.33333	117.096	43.9629	8	16.6164	125.304
	std err	23.8794	153.792	285.662		58.6776	105.758	35.6714			36.6168	71.6219	19.6468		92.3342	146.328	113.559			280	4.66667	388.743	224.08	6	100.211	369.362		280	4.66667	133.513	58.3657	8	22.0602	133.338
																				300	5	349.981	354.977	7	144.919	347.325		300	5	133.164	62.1856	8	23.5039	126.281
		pvalue=0.0179				pvalue=0.085					pvalue=0.7794				pvalue=0.007					320	5.33333	344.669	312.435	7	127.551	398.789		320	5.33333	119.397	52.5166	8	19.8494	113.487
																				340	5.66667	452.91	311.764	6	139.425	379.551		340	5.66667	107.578	48.2406	8	18.2332	147.947
																				360	6	306.193	151.483	6	67.7453	313.639		360	6	188.315	169.279	8	63.9813	182.073
																				380	6.33333	321.086	293.492	6	131.253	263.568		380	6.33333	175.831	95.9276	7	39.1623	156.713
																				400	6.66667	206.05	191.607	6	85.689	268.834		400	6.66667	137.595	58.0544	7	23.7006	164.04
																				420	7	331.618	148.539	6	66.4287	238.335		420	7	190.486	88.5647	8	33.4743	176.671
																				440	7.33333	145.052	81.9796	5	40.9898	185.426		440	7.33333	162.857	91.1407	9	32.2231	165.516
																				460	7.66667	225.8	81.1881	4	46.874	208.722		460	7.66667	168.175	87.2437	8	32.975	167.084
				how many terminals ?																480	8	191.644	65.5395	4	37.8393	199.403		480	8	165.993	88.5284	8	33.4606	177.846
				2.61614																500	8.33333	207.162	175.585	7	71.6823	171.466		500	8.33333	189.7	194.417	8	73.4826	192.292
																				520	8.66667	135.771	44.3396	5	22.1698	135.771		520	8.66667	194.885	104.605	8	39.5369	194.885
																				540	9							540	9
																				560	9.33333	234.365	152.225	5	76.1124	186.105		560	9.33333	682.249	613.358	9	216.855	569.434
																				580	9.66667	137.845	75.3087	6	33.6791	145.702		580	9.66667	456.619	426.39	9	150.752	423.902
																				600	10	153.559	101.669	6	45.4676	188.968		600	10	391.186	354.553	9	125.354	393.174
																				620	10.3333	224.377	156.115	6	69.8169	169.95		620	10.3333	395.163	339.857	9	120.158	339.434
																				640	10.6667	115.523	115.923	5	57.9614	119.318		640	10.6667	283.706	205.108	9	72.5165	330.96
																				660	11	123.112	76.4867	6	34.2059	116.672		660	11	378.213	334.042	9	118.102	371.509
																				680	11.3333	110.231	115.941	6	51.8503	103.247		680	11.3333	364.805	425.112	9	150.3	348.7
																				700	11.6667	96.2639	82.1898	5	41.0949	132.944		700	11.6667	332.594	332.74	9	117.641	349.592
																				720	12	169.625	164.922	7	67.3291	187.151		720	12	366.589	396.982	9	140.354	364.704
																				740	12.3333	204.677	105.482	6	47.1731	255.467		740	12.3333	362.818	369.995	9	130.813	290.622
																				760	12.6667	177.106	225.224	5	112.612	218.902		760	12.6667	218.426	145.094	7	59.2344	216.375
																				780	13	131.547	76.6442	4	44.2505	146.116		780	13	214.324	223.738	7	91.3405	216.614
																				800	13.3333	160.685	110.598	4	63.8541	145.897		800	13.3333	218.905	166.939	7	68.1527	193.692
																				820	13.6667	131.11	35.13	4	20.2823	122.239		820	13.6667	168.48	120.137	7	49.0457	210.63
																				840	14	113.369	75.6992	4	43.705	150.684		840	14	252.78	295.959	7	120.825	256.685
																				860	14.3333	188	103.089	4	59.5183	157.742		860	14.3333	260.59	326.845	6	146.17	270.431
																				880	14.6667	127.483	64.9886	5	32.4943	106.176		880	14.6667	280.272	266.55	7	108.819	220.703
																				900	15	108.846	81.0383	4	46.7875	96.8505		900	15	161.133	105.25	7	42.9682	197.105
																				920	15.3333	108.832	101.91	4	58.838	117.136		920	15.3333	233.076	230.409	7	94.0641	236.49
																				940	15.6667	125.44	120.534	3	85.2306	150.348		940	15.6667	239.903	226.972	7	92.6609	249.227
																				960	16	175.256	134.954	3	95.4269	131.187		960	16	258.55	287.11	5	143.555	220.29
																				980	16.3333	87.1172	22.9724	3	16.2439	83.6681		980	16.3333	182.031	137.968	5	68.9841	212.252
																				1000	16.6667	118.218	67.4684	3	47.7074	148.014		1000	16.6667	242.472	238.27	5	119.135	212.891
																				1020	17	63.9099	214.819	3	151.9	152.115		1020	17	183.309	119.557	5	59.7783	168.549
																				1040	17.3333	88.4194	34.2543	4	19.7767	82.2693		1040	17.3333	153.788	132.171	5	66.0853	178.333
																				1060	17.6667	76.1191	56.7058	3	40.0971	67		1060	17.6667	202.877	224.886	5	112.443	224.64
																				1080	18	57.8808	80.614	2	80.614	57.296		1080	18	246.402	233.275	5	116.637	208.297
																				1100	18.3333	56.7113	43.9075	3	31.0473	55.7857		1100	18.3333	170.192	148.992	5	74.4961	191.187
																				1120	18.6667	54.8601	25.3236	3	17.9065	53.8135		1120	18.6667	212.183	221.475	5	110.737	194.213
																				1140	19	52.7669	14.9879	3	10.598	52.7669		1140	19	176.243	173.931	4	100.419	176.243
																				1160	19.3333							1160	19.3333
																				1180	19.6667							1180	19.6667

## Sheet: Fig2
Description of Anti associativity and postsynaptic spiking
Fig. 2g
0.1 versus 10 EGTA
0.1 mM EGTA						10 mM EGTA
(1) CC 100APs		(2) CC free		(3) VC ctrl		(4) VC ctrl		(5) CC 100APs
Cell ID	EPSC1 (%)	Cell ID	EPSC1 (%)	Cell ID	EPSC1 (%)	Cell ID	EPSC1 (%)	Cell ID	EPSC1 (%)
20190617_A0AB	175.571	cell1_28012020	117.583	13112018_cell1	265.539	20042017_AA	374.003	#191118	1152.81
20190619_B0AA	83.6727	cell3_28012020	267.005	24102018_cell1	120.84	22052017_AA	272.764	#191119	2548.94
20190704_A0AA	88.1128	cell1_13032019	141.136	12022020_cell3	820.972	13062017_AA	297.519	#191120	202.571
20190704_B0AA	36.0664	cell2_13032019	101.079	23072020_cell1	60.8913	04012018_BA	347.332	#191121	192.452
20190705_A0AA	153.299	cell2_11032019	315.716	23072020_cell2	149.961	09012018_BA	696.631	#191125	185.019
#191029	88.2525	cell1_11032019	207.926	#200311a	416.097	11012018_AA	358.253	#191126	289.493
#191030a	249.842	cell1_05032019	163.466	#200311b	153.07	15112018_AA	332.121	#191127	81.4567
#191030b	107.668	cell5_28012020	202.171	#200312a	161.8	22112018_cell3	280.967	#191128	152.211
#191031	183.78	cell6_28012020	50.7098	#200312b	307.361	29112018_cell3	429.217	#200418	370.638
#191105	185.225	cell1_30012020	87.8362			27042017_BA	132.562	#200430	527.836
#201127	154.433	cell1_29012020	191.216			cell1_10122019	626.809	#200508	305.669
#201130	42.821	cell1_30012020	244.004			cell1_27112019	1041.24
#201201	137.046
Mean	129.676		174.154		272.948		432.451		546.281
std dev	62.0048		78.7347		232.383		245.138		726.548
n	13		12		9		12		11
std err	17.8992		23.7394		82.1599		73.9117		229.755
The statistics
KruskalResult(statistic=21.492296269973224, pvalue=0.00025287310244241125)
followed by:
Mann Whitney U	1 and 2	1 and 3	1 and 4	1 and 5
	pvalue=0.06735252492003922	pvalue=0.0545	pvalue=0.000062860236074812	pvalue=0.00188478
		2 and 3	2 and 4	2 and 5
		pvalue=0.227	pvalue=0.000238	pvalue=0.0302
			3 and 4	3 and 5
			pvalue=0.0298	pvalue=0.14374
				4 and 5
				pvalue=0.18608
EPSC (pA)
0.1 mM EGTA									10 mM EGTA
CC 100APs			CC free			VC ctrl			VC ctrl			CC 100APs
Cell ID	Ctrl	post	Cell ID	Ctrl	post	Cell ID	Ctrl	post	Cell ID	Ctrl	post	Cell ID	Ctrl	post
#190617	384.268	674.661	cell1_28012020	74.9683	88.15	13112018_cell1	66.3702	176.239	20042017_AA	125.06	467.728	#191118	73.5409	847.787
#190619	712.31	596.008	cell3_28012020	116.265	310.434	24102018_cell1	566.572	684.647	22052017_AA	60.4938	165.005	#191119	50.0881	1276.71
#190704a	1029.88	907.455	cell1_13032019	890.98	1257.49	12022020_cell3	4.73764	38.8947	13062017_AA	101.979	303.406	#191120	391.726	793.524
#190704b	160.897	58.03	cell2_13032019	474.247	479.364	23072020_cell1	158.844	96.7224	04012018_BA	98.6383	342.603	#191121	213.623	411.122
#190705	357.955	548.743	cell2_11032019	234.173	739.322	23072020_cell2	115.901	173.807	09012018_BA	94.7882	660.324	#191125	643.404	1190.42
#191029	167.746	148.04	cell1_11032019	270.165	561.743		124.224	516.893	11012018_AA	335.811	1203.05	#191126	363.311	1051.76
#191030a	165.192	412.719	cell1_05032019	570.627	932.779		213.182	326.319	15112018_AA	129.346	429.584	#191127	615.266	501.176
#191030b	963.769	1037.67	cell5_28012020	331.207	669.604		176.539	285.641	22112018_cell3	324.244	911.017	#191128	120.809	183.885
#191031	872.632	1603.72	cell6_28012020	68.1488	34.5581		101.104	310.754	29112018_cell3	176.558	757.819	#200418	385.088	1427.28
#191105	408.05	755.811	cell1_30012020	100.385	88.1744				27042017_BA	447.364	593.033	#200430	378.167	1996.1
#201127	818.642	1264.26	cell1_29012020	36.8701	70.5017				cell1_10122019	112.553	705.49	#200508	820.505	2508.03
#201130	1233.74	528.301	cell1_30012020	345.334	842.63				cell1_27112019	78.3881	816.205
#201201	89.3471	122.447
Mean	566.495	665.99		292.781	506.229		169.719	289.991		173.768	612.939		368.684	1107.98
std dev	388.411	454.325		253.65	398.242		160.904	204.893		124.616	291.523		248.079	690.192
n	13	13		12	12		9	9		12	12		11	11
std err	112.125	131.152		76.4784	120.074		56.888	72.4405		37.5732	87.8974		78.4496	218.258
PTP correlation versus spikes and CV
Fig. 2h,i
0.1 mM EGTA
Cell ID	spike n	EPSC 1-3 pot	CV (spike interval)
cell1_28012020	5	133.261	0.815167
cell3_28012020	14	196.358	0.516772
cell1_13032019	14	144.799	0.740184
cell2_13032019	9	102.359	1.3007
cell2_11032019	4	183.489	0.645665
cell1_11032019	6	133.258	1.50267
cell1_05032019	6	127.706	1.05347
cell5_28012020	6	161.646	0.469821
cell6_28012020	8	76.7996	0.899413
cell1_30012020	13	132.692	0.572539
cell1_29012020	6	184.856	0.258613
cell2_30012020	13	156	0.53
#190617	100	158.787
#190619	100	81.8785	slope=-0.006679938826988986, intercept=1.7402370629609143, rvalue=-0.6405990431116679, pvalue=0.024813679380179927, stderr=0.002532077774650644
#190704a	100	93.5842
#190704b	100	30.0287
#190705	100	97.2546
#191029	100	95.541
#191030a	100	154.537
#191030b	100	122.96
#191031	100	144.007
#191105	100	145.069
#201127	100	126.148
#201130	100	84.4357
#201201	100	83.2043
	slope=-0.3847370021660496, intercept=147.63312567119232, rvalue=-0.45407369395336994, pvalue=0.0226025042863557, stderr=0.15741057881927972
Y/t plots
Fig. 2b					Fig. 2e
0.1 mM EGTA					10 mM EGTA
Time (s)	EPSC1 avg (%)	SEM	run avg		Time (s)	EPSC1 avg (%)	SEM	run avg
0	93.4127	17.6102			0	127.479	34.1046
20	104.933	27.7131	99.1728		20	77.5195	16.2558	102.499
40	110.408	25.7472	107.671		40	90.1298	19.1238	83.8247
60	118.76	21.2442	114.584		60	97.8882	23.4516	94.009
80	98.0426	22.8148	108.401		80	115.123	27.5794	106.506
100	108.978	12.6195	103.51		100	114.76	26.4309	114.942
120	104.918	9.27166	106.948		120	106.783	21.6679	110.771
140	88.7286	6.57319	96.8231		140	112.089	27.6352	109.436
160	97.8144	9.57383	93.2715		160	136.742	33.7033	124.416
180	99.525	11.1892	98.6697		180	116.435	22.6013	126.589
200					200	91.9735	15.9952	104.204
220	92.6358	20.2392	92.6358		220	122.682	22.9224	107.328
240	91.8917	13.3834	92.2637		240	95.775	14.6311	109.228
260	103.757	17.7691	97.8242		260	95.796	14.7809	95.7855
280	64.2458	15.5944	84.0013		280	93.7739	10.6911	94.785
300	68.0934	16.4757	66.1696		300
320	69.6297	11.6148	68.8615		320	514.385	232.995	514.385
340	66.6007	19.4619	68.1152		340	460.028	190.908	487.206
360	51.0263	9.09095	58.8135		360	396.216	165.103	428.122
380	52.8669	14.6306	51.9466		380	253.905	56.7442	325.06
400	60.7219	10.3118	56.7944		400	234.255	57.3291	244.08
420	48.6479	14.4651	54.6849		420	297.849	148.122	266.052
440	41.9628	12.0218	45.3054		440	200.823	40.9565	249.336
460	63.6481	17.3422	52.8054		460	213.191	66.7799	207.007
480	38.9104	11.484	51.2793		480	173.851	51.747	193.521
500	41.2561	12.1086	40.0833		500	177.02	37.9777	175.436
					520	179.654	50.0189	178.337
					540	184.727	45.3513	182.19
					560	195.505	72.739	190.116
					580	182.006	71.6323	188.755
					600	154.385	43.0155	168.195
					620	147.644	48.9515	151.014
					640	156.066	45.3205	151.855
					660	126.318	30.7926	141.192
					680	165.081	60.4202	145.699
					700	162.886	43.8315	163.984
					720	174.627	57.1841	168.756
					740	175.442	60.346	175.034
					760	126.24	42.2343	150.841
					780	173.984	50.6882	150.112
					800	142.995	32.5105	158.489
					820	180.899	61.2344	161.947
					840	74.8956	16.1526	127.897
					860	116.625	32.5217	95.7604
					880	140.543	55.1553	128.584
					900	177.454	53.7682	158.999
Basic comparison using baseline and comparing it to 20-60 s post pairing (Wilcoxon)
0.1 mM EGTA				10 mM EGTA
Cell ID	Ctrl	20-60s post		Cell ID	Ctrl	20-60s post
#190617	384.268	674.661		#191118	73.5409	847.787
#190619	712.31	596.008		#191119	50.0881	1276.71
#190704a	1029.88	907.455		#191120	391.726	793.524
#190704b	160.897	58.03		#191121	213.623	411.122
#190705	357.955	548.743		#191125	643.404	1190.42
#191029	167.746	148.04		#191126	363.311	1051.76
#191030a	165.192	412.719		#191127	615.266	501.176
#191030b	963.769	1037.67		#191128	120.809	183.885
#191031	872.632	1603.72		#200418	385.088	1427.28
#191105	408.05	755.811		#200430	378.167	1996.1
#201127	818.642	1264.26		#200508	820.505	2508.03
#201130	1233.74	528.301
#201201	89.3471	122.447
Mean	566.495	665.99			368.684	1107.98
std dev	388.411	454.325			248.079	690.192
n	13	13			11	11
std err	112.125	131.152			78.4496	218.258
	pvalue=0.2213				pvalue=0.0058

## Sheet: Fig3
Presynaptic source for calcium
		Fig. 3c	D-AP5											Fig. 3f	Nimodipine											Fig. 3i	Nickel												Fig. 3l	Nickel+Nimodipine
		Cell ID	ctrl (pA)	20s post pairing (pA)	40s post pairing (pA)	60s post pairing (pA)	20s (%)	40s (%)	60s (%)	PTP (%)	PTP max			Cell ID	ctrl (pA)	20s post pairing (pA)	40s post pairing (pA)	60s post pairing (pA)	20s (%)	40s (%)	60s (%)	PTP (%)	PTP max			Cell ID	ctrl (pA)	20s post pairing (pA)	40s post pairing (pA)	60s post pairing (pA)	20s (%)	40s (%)	60s (%)	PTP (%)	PTP max				Cell ID	ctrl (pA)	20s post pairing (pA)	40s post pairing (pA)	60s post pairing (pA)	20s (%)	40s (%)	60s (%)	PTP (%)	PTP max
		12022020_cell1	520.631	180.063	148.462	196.53	34.5855	28.5158	37.7484	34.5855	37.7484			#191108	106.67	203.407	119.533	264.571	190.687	112.058	248.026	190.687	248.026			07052020_cell2	73.6395	0	0	0	0	0	0	0	0	0			#200701	155.716	1062.08	1347.98	407.541	682.062	865.666	261.72	682.062	865.666
		12022020_cell2	112.575	158.078	264.175	102.71	140.42	234.666	91.2369	140.42	234.666			#191111	389.45	334.923	272.169	51.8054	85.999	69.8856	13.3022	85.999	85.999			07052020_cell1	610.482	1046.22	0	0	171.375	0	0	171.375	171.375	1046.22			#200702a	80.5703	958.651	1008.43	363.392	1189.83	1251.62	451.024	1189.83	1251.62
		14022020_cell1	69.5636	29.6387	52.2552	0	42.6066	75.1187	0	42.6066	75.1187			#191112	423.709	350.13	613.996	180.048	82.6344	144.91	42.4933	82.6344	144.91			06052020_cell1	203.368	506.491	286.49	217.993	249.052	140.873	107.192	249.052	249.052	506.491			#200702b	406.879	826.851	542.456	235.313	203.218	133.321	57.8335	203.218	203.218
		03062020_cell1	182.035	57.785	128.879	22.8241	31.7439	70.7989	12.5383	31.7439	70.7989			#200303	655.769	1169.78	1194.77	713.71	178.383	182.194	108.836	178.383	182.194			06052020_cell2	31.1023	58.963	34.5886	65.7745	189.578	111.209	211.478	189.578	211.478	65.7745			#200703	767.53	1230.28	1133.61	642.269	160.29	147.695	83.6799	160.29	160.29
		18052020_cell1	143.853	72.406	0	20.0592	50.3333	0	13.9442	50.3333	50.3333			#200304	176.53	594.649	534.526	409.248	336.854	302.796	231.829	336.854	336.854			06052020_cell3	66.3721	111.536	0	47.5922	168.046	0	71.7051	168.046	168.046	111.536			#200709	135.207	862.867	310.246	255	638.18	229.459	188.599	638.18	638.18
														#200305	310.594	244.41	183.275	336.267	78.6913	59.008	108.266	78.6913	108.266			23042020_cell1	56.8683	620.065	305.615	299.011	1090.35	537.409	525.796	1090.35	1090.35	620.065			#210224	98.8906	150.688	183.44	37.3404	152.379	185.498	37.7594	152.379	185.498
																										21042020_cell3	126.315	340.219	191.29	167.453	269.341	151.439	132.567	269.341	269.341	340.219			#210225	356.83	413.843	777.374	924.17	115.978	217.856	258.995	115.978	258.995
																																							#210302	48.2509	525.713	443.727	319.326	1089.54	919.624	661.804	1089.54	1089.54
																																							#210310	131.496	248.893	53.1403	111.999	189.278	40.4121	85.1733	189.278	189.278
										% 20 sec after												% 20 sec after												% 20 sec after													% 20 sec after
		Average	205.732	99.5941						59.9379				Average	343.787	482.883						158.875				Average	166.878	383.356						305.392					Average	242.375	697.763						491.195
		std dev	180.812	65.7201						45.5732				std dev	195.503	362.989						100.62				std dev	203.754	373.835						356.871					std dev	232.296	377.371						424.752
		n	5	5						5				n	6	6						6				n	7	7						7					n	9	9						9
		std err	90.406	32.8601						22.7866				std err	87.4314	162.334						44.9987				std err	83.1821	152.618						145.692					std err	82.129	133.421						150.172
			pvalue=0.1380107												pvalue=0.345												pvalue=0.06													p = 0.007
																										20 s post	pvalue=0.06297905121445523
Y/t plots
		Fig. 3b												Fig. 3e												Fig. 3h													Fig. 3k
		D-AP5												Nimodipine												Nickel													Nickel+Nimodipine
		Time (s)	EPSC1 avg (%)	SEM	run avg									Time (s)	EPSC1 avg (%)	SEM	run avg									Time (s)	EPSC1 avg (%)	SEM	run avg										Time (s)	EPSC1 avg (%)	SEM	run avg
		0	100.833	32.0298	109.678									0	121.104	18.4814										0	100.005	0.0054868											0	141.807	20.2987
		20	118.524	25.5347	113.169									20	107.956	16.2228	114.53									20	129.738	22.1876	128.05										20	163.765	29.973	152.786
		40	107.814	42.5293	110.984									40	123.047	18.2261	115.501									40	126.363	50.0201	114.565										40	181.666	31.3678	172.716
		60	114.153	44.5013	111.148									60	112.427	17.3224	117.737									60	102.768	38.1836	110.702										60	149.301	20.3023	165.484
		80	108.143	56.0054	101.912									80	77.2858	18.1955	94.8563									80	118.636	27.7859	123.445										80	203.091	29.4991	176.196
		100	95.6812	30.7181	105.024									100	155.276	34.3651	116.281									100	128.254	34.5387	168.987										100	161.795	15.3503	182.443
		120	114.367	46.7941	120.926									120	119.187	23.1793	137.231									120	209.719	91.3253	171.998										120	145.681	14.8418	153.738
		140	127.486	47.2641	110.15									140	137.793	41.9228	128.49									140	134.277	33.6334	134.639										140	121.377	17.1281	133.529
		160	92.8147	15.7936	101.935									160	101.856	10.1232	119.825									160	135.002	33.3952	116.616										160	115.48	18.8725	118.428
		180	111.056	36.6841	123.904									180	115.284	34.5252	108.57									180	98.2299	4.7325	95.2569										180	143.085	21.8567	129.282
		200	136.752	30.6941	119.697									200	99.7622	16.4642	107.523									200	92.2839	8.68986	97.3699										200	104.094	15.7276	123.589
		220	102.641	30.6771	112.832									220	127.39	22.7586	113.576									220	102.456	13.2113	117.783										220	86.1587	11.4793	95.1262
		240	123.023	56.2633	98.6224									240	109.624	23.4324	118.507									240	133.11	24.5303	125.2										240	100.064	13.7504	93.1115
		260	74.2216	15.2209	89.5273									260	91.5504	12.1386	100.587									260	117.29	31.2473	129.341										260	122.91	18.2956	111.487
		280	104.833	19.424	104.833									280	71.6734	9.42133	81.6119									280	141.393	28.5015	141.393										280	86.773	14.6306	104.842
		300												300												300													300
		320	60.1613	23.9786	81.1773									320	158.875	41.078	158.875									320	322.479	132.498	250.544										320	491.195	141.584	491.195
		340	102.193	44.064	76.6951									340	145.142	36.6991	152.008									340	178.609	61.7098	185.848										340	443.461	147.547	467.328
		360	51.1969	20.7918	66.3317									360	125.459	39.3157	135.3									360	193.086	65.6439	164.515										360	231.843	69.5041	337.652
		380	81.4666	22.6233	69.2986									380	97.7566	17.536	111.608									380	135.943	49.446	134.822										380	216.075	55.6313	223.959
		400	57.1306	15.6568	65.7161									400	83.777	18.2742	90.7668									400	133.701	32.6709	122.767										400	180.511	48.8001	198.293
		420	74.3015	28.1794	69.3853									420	79.4565	21.272	81.6168									420	111.833	10.4833	116.522										420	194.07	55.9636	187.29
		440	64.469	20.5223	74.1749									440	78.2944	10.7995	78.8755									440	121.211	25.286	128.664										440	180.61	51.5972	187.34
		460	83.8808	28.7735	68.8787									460	68.3067	12.6151	73.3006									460	136.118	35.2339	113.654										460	183.487	56.387	182.049
		480	53.8767	27.6804	50.9622									480	53.8628	14.2719	61.0848									480	91.1906	15.6884	82.9283										480	95.0978	31.7883	139.293
		500	48.0478	29.6099	49.7712									500	50.9155	20.0988	52.3892									500	74.6659	18.4133	91.8366										500	169.963	66.1655	132.531
		520	51.4945	28.2709	49.604									520	48.1428	18.651	49.5292									520	109.007	15.2755	115.305										520	134.1	54.4276	152.032
		540	47.7135	22.7398	54.8905									540	45.5999	20.3482	46.8714									540	121.604	25.3379	105.183										540	146.267	49.2379	140.184
		560	62.0675	50.0353	63.4986									560	39.0319	12.5631	42.3159									560	88.7634	27.3219	84.4885										560	197.67	63.6733	171.968
		580	64.9296	38.5673	75.7921									580	23.5372	12.4523	31.2846									580	80.2136	9.77016	85.918										580	188.101	62.2631	192.885
		600	86.6545	30.911	86.6545									600	46.3763	9.78171	34.9568									600	91.6224	5.48441	79.0247										600	111.453	33.6329	149.777

## Sheet: Fig4
postsynatic mechanism of suppression
	Fig. 4c													Fig. 4f													Fig. 4i
	AM251													LY341495													Concanamycin A
Cell ID	ctrl (pA)	20s post pairing (pA)	40s post pairing (pA)	60s post pairing (pA)	20s (%)	40s (%)	60s (%)	PTP (%)	PTP max				Cell ID	ctrl (pA)	20s post pairing (pA)	40s post pairing (pA)	60s post pairing (pA)	20s (%)	40s (%)	60s (%)	PTP (%)	PTP max				Cell ID	ctrl (pA)	20s post pairing (pA)	40s post pairing (pA)	60s post pairing (pA)	20s (%)	40s (%)	60s (%)	PTP (%)	PTP max
#200219	855.201	1304.22	1515.1	1685.34	152.505	177.164	197.07	152.505	197.07				#200116	744.174	2363.3			317.574	0	0	317.574	317.574				cell1_27072020	168.9	508.954	950.461	452.417	301.334	562.736	267.861	301.334	562.736
#200221a	61.7906	261.624	120.645	125.844	423.404	195.248	203.662	423.404	423.404				#200123	168.148	336.758	172.627	204.956	200.275	102.664	121.89	200.275	200.275				cell2_27072020	474.7	1248.75	964.532	452.573	263.061	203.188	95.3387	263.061	263.061
#200221b	85.3983	24.3638	56.5321	56.0421	28.5295	66.1982	65.6244	28.5295	66.1982				#200128	111.154	141.882	48.2432	0	127.645	43.4022	0	127.645	127.645				cell3_27072020	700.55	790.491	696.939	606.042	112.839	99.4846	86.5095	112.839	112.839
#200225	209.126	329.487	231.886	168.738	157.554	110.883	80.6871	157.554	157.554				#200129a	39.2131	60.9165	0	280.086	155.347	0	714.267	155.347	714.267				cell4_27072020	41	197.546	220.789	197.867	481.82	538.509	482.602	481.82	538.509
#200226	370	617.238	508.101	723.409	166.821	137.325	195.516	166.821	195.516				#200206a	250.348	591.01	619.387	596.329	236.075	247.41	238.2	236.075	247.41				cell4_28072020	311	447.504	660.898	531.497	143.892	212.507	170.899	143.892	212.507
#200518	238.83	0	102.74	0	0	43.0182	0	0	43.0182				#200206b	491.524	1193.41	867.672	772.845	242.797	176.527	157.235	242.797	242.797				cell5_28072020	130	246.503	265.228	120.157	189.617	204.022	92.4284	189.617	204.022
													#200811	460.946	1333.48	973.655	919.066	289.292	211.23	199.387	289.292	289.292				cell1_29072020	34.46	26.0742	89.9323	181.818	75.6652	260.976	527.619	75.6652	527.619
													#200812	28.9962	331.263	84.9313	139.386	1142.43	292.905	480.705	1142.43	1142.43				#200728	487.1	893.711	867.056	244.371	183.476	178.004	50.1685	183.476	183.476
													#200820	266.857	1231.49	1034.21	769.281	461.479	387.553	288.275	461.479	461.479				#200729	178.12	458.747	225.091	415.369	257.549	126.371	233.196	257.549	257.549
													#200821	177.626	467.757	170.584	169.156	263.338	96.0354	95.2315	263.338	263.338				#200806	93.96	366.739	205.148	188.336	390.314	218.335	200.442	390.314	390.314
																										#200807a	228.6	1085.34	919.136	1048.14	474.775	402.072	458.504	474.775	474.775
																										#200807b	113	379.698	281.232	189.074	336.016	248.878	167.322	336.016	336.016
average	303.391	422.823						154.802					average	273.899	805.126						343.626					average	246.782	554.171						267.53
std dev	292.533	487.219						149.809					std dev	227.572	717.785						295.605					std dev	207.399	372.283						134.524
n	6	6						6					n	10	10						10					n	12	12						12
std err	130.825	217.891						66.9964					std err	75.8574	239.262						98.535					std err	62.5331	112.248						40.5604
	pvalue=0.248													pvalue=0.005													pvalue=0.0028
Y/t plots
Fig. 4b													Fig. 4e													Fig. 4h
AM251													LY341495													Concanamycin A
Time (s)	EPSC1 avg (%)	SEM	run avg										Time (s)	EPSC1 avg (%)	SEM	run avg										Time (s)	EPSC1 avg (%)	SEM	run avg
0	159.711	32.4468											0	117.094	27.2223											0	80.8419	25.3823
20	166.979	41.3986	163.345										20	140.682	35.3195	128.888										20	83.5163	14.1273	82.1791
40	95.4286	21.3083	131.204										40	140.215	26.3081	140.448										40	116.731	16.8145	100.123
60	94.7089	16.0006	95.0688										60	117.762	43.7819	128.989										60	85.4324	20.6797	101.082
80	146.281	18.5879	120.495										80	141.203	26.7296	129.483										80	110.327	16.9375	97.8796
100	111.281	21.4388	128.781										100	146.903	25.2888	144.053										100	108.194	16.1284	109.26
120	74.124	24.5034	92.7024										120	154.151	37.7357	150.527										120	69.705	12.5915	88.9494
140	91.5366	25.7988	82.8303										140	168.87	30.0252	161.511										140	103.444	23.075	86.5747
160	120.773	27.025	106.155										160	143.209	51.2028	156.039										160	112.836	18.0561	108.14
180	107.599	20.4567	114.186										180	135.295	42.5569	139.252										180	84.9002	14.8387	98.868
200	71.4351	20.0966	89.5169										200	79.3301	16.965	107.312										200	135.777	47.5056	110.339
220	114.393	39.6844	92.9141										220	116.894	16.0611	98.112										220	78.0127	15.7123	106.895
240	77.5544	8.15882	95.9738										240	89.4877	22.8825	103.191										240	109.834	23.9886	93.9235
260	113.269	31.8063	95.4118										260	116.528	18.9129	103.008										260	111.931	23.2127	110.883
280	61.2828	28.0111	87.276										280	97.7602	22.3211	107.144										280	127.376	42.9384	119.653
300													300													300
320	154.802	61.1591	154.802										320	376.533	78.1706	376.533										320	253.449	37.4083	253.449
340	121.639	24.575	138.221										340	196.263	46.351	286.398										340	275.599	51.5801	264.524
360	123.76	35.336	122.7										360	248.457	62.0964	222.36										360	255.227	83.0544	265.413
380	132.897	43.4415	128.328										380	150.204	37.4068	199.331										380	150.563	43.0522	202.895
400	122.131	41.5492	127.514										400	160.021	26.28	155.113										400	179.967	35.4583	165.265
420	90.0934	30.4146	106.112										420	139.136	39.2947	149.579										420	126.384	51.6779	153.176
440	84.1832	28.3633	87.1383										440	172.724	59.5995	155.93										440	158.355	51.1687	142.369
460	122.022	39.4872	103.103										460	214.614	97.6377	193.669										460	150.669	42.6898	154.512
480	68.0306	20.4341	95.0263										480	132.25	30.7209	173.432										480	133.917	37.1048	142.293
500	86.3107	29.5476	77.1706										500	132.73	27.9313	132.49										500	105.726	31.7811	119.822
520	62.0484	22.3207	74.1796										520	154.332	48.0775	143.531										520	137.76	25.8768	121.743
540	101.257	28.7409	81.6526										540	116.301	28.1954	135.317										540	102.679	29.146	120.22
560	39.2615	11.8216	70.2591										560	172.261	19.4727	144.281										560	114.983	29.5085	108.831
580	44.8427	13.1466	42.0521										580	127.946	41.9731	150.103										580	105.586	29.5946	110.285
600	88.714	33.0887	66.7784										600	96.9102	43.3931	112.428										600	128.355	40.9935	116.971

## Sheet: Supplementary 1
Anti associativity and parameters of glutamate release
Suppl. Fig. 1a						Suppl. Fig. 1b				Suppl. Fig. 1c					Suppl. Fig. 1d
0.1 mM EGTA
	Cum. EPSC avg (nA)						RRP (nA)				Pr					Refil. rate (pA ms-1)
Time (ms)	Ctrl	SEM	Post pairing	SEM		Cell ID	Ctrl	Post pairing		Cell #	Ctrl	Post pairing			Cell #	Ctrl	Post pairing
0	0.646744	0.116075	0.593581	0.119716		190617	1.3755	2.1637		190617	1.3755	2.1637			190617	21.205	17.642
20	1.43255	0.182321	1.28805	0.205798		190619	1.5093	1.5535		190619	1.5093	1.5535			190619	32.591	20.839
40	2.36696	0.252222	2.08251	0.252852		190704a	3.3249	4.069		190704a	3.3249	4.069			190704a	21.35	16.991
60	3.19405	0.320039	2.94106	0.36007		190705	2.6286	2.1917		190705	2.6286	2.1917			190705	34.036	25.401
80	3.90033	0.398165	3.55055	0.385953		191029	1.5349	1.0203		191029	1.5349	1.0203			191029	22.829	18.277
100	4.52098	0.476209	4.0987	0.4372		191030a	1.646	1.5248		191030a	1.646	1.5248			191030a	11.227	12.079
120	5.0207	0.535967	4.6116	0.470301		191030b	1.8247	1.4604		191030b	1.8247	1.4604			191030b	3.438	2.816
140	5.50372	0.592384	5.08004	0.5256		191031	2.233	2.4399		191031	2.233	2.4399			191031	16.801	23.514
160	5.95988	0.653137	5.46789	0.565258		191105	2.7311	3.4881		191105	2.7311	3.4881			191105	25.176	17.992
180	6.36005	0.706256	5.81174	0.61275		201127	3.4541	3.244		201127	3.4541	3.244			201127	20.549	24.843
						201130	3.6655	1.6124		201130	3.6655	1.6124			201130	36.879	38.962
						Mean	2.35705	2.25162		Mean	0.277168	0.264613			Mean	22.371	19.9415
						SEM	0.268856	0.307079		SEM	0.0464446	0.0470715			SEM	3.12806	2.83698
							pvalue=0.8588630128278887				pvalue=0.858863012827888					pvalue=0.18231
Suppl. Fig. 1e						Suppl. Fig. 1f				Suppl. Fig. 1g					Suppl. Fig. 1h
10 mM EGTA
	Cum. EPSC avg (nA)						RRP (nA)				Pr					Refil. rate (pA ms-1)
Time (ms)	Ctrl	SEM	Post pairing	SEM		Cell ID	Ctrl	Post pairing		Cell ID	Ctrl	Post pairing			Cell ID	Ctrl	Post pairing
0	0.393472	0.0822408	1.04843	0.209986		191118	0.59246	2.1031		191118	0.124128	0.290727			191118	4.5248	2.3334
20	1.13101	0.207955	2.21731	0.331391		191119	0.41179	3.6799		191119	0.121635	0.299592			191119	15.234	16.426
40	1.84113	0.286575	3.26283	0.48687		191120	2.4897	3.2376		191120	0.157339	0.164514			191120	19.584	17.39
60	2.40289	0.369379	3.93347	0.582613		191121	1.3584	1.7671		191121	0.157261	0.204386			191121	6.5252	10.595
80	2.80718	0.432791	4.45002	0.682413		191125	1.6294	2.9859		191125	0.394872	0.378973			191125	16.195	19.319
100	3.16317	0.488566	4.81375	0.749515		191126	3.163	3.819		191126	0.114863	0.22916			191126	17.963	20.969
120	3.44619	0.541867	5.14113	0.807704		191127	2.2502	2.4871		191127	0.273427	0.193953			191127	8.5984	10.813
140	3.71075	0.594421	5.45258	0.896877		200418	1.0161	2.0341		200418	0.378986	0.612191			200418	6.8683	8.6352
160	3.9603	0.629072	5.80916	0.967447		200430	2.622	5.666		200430	0.144228	0.316942			200430	29.203	44.06
180	4.22911	0.680627	6.08566	1.02858		200508	3.344	4.5151		200508	0.245366	0.519677			200508	5.2193	8.1702
						Mean	1.8877	3.22949		Mean	0.211211	0.321011			Mean	12.9915	15.8711
						SEM	0.346815	0.409556		SEM	0.0355047	0.0486458			SEM	2.66893	3.82238
							pvalue=0.005062032126267864				pvalue=0.02841686417486375					pvalue=0.03665792867221451
Coreelation between PTP and Pr/RRP (averaged traces pre and post hfs to work with cumulatives)
		Suppl. Fig. 1i	Suppl. Fig 1j					Suppl. Fig. 1k	Suppl. Fig 1l
10 mM EGTA
0.1 mM EGTA						10 mM EGTA
CellID	PTP %	RRP	Pr			CellID	PTP %	RRP	Pr
190617	119.994	157.303	76.2822			191118	831.411	354.978	234.215
190619	69.3235	102.929	67.3511			191119	2201.06	893.635	246.304
190704a	74.8533	122.38	61.1649			191120	135.97	130.04	104.56
190705	99.8047	83.379	119.7			191121	169.069	130.087	129.966
191029	48.1663	66.4734	72.4595			191125	175.873	183.252	95.9737
191030a	188.39	92.6367	203.364			191126	240.885	120.74	199.508
191030b	71.8299	80.0351	89.748			191127	78.4019	110.528	70.934
191031	162.259	109.266	148.499			200418	323.37	200.187	161.534
191105	137.231	127.718	107.448			200430	474.868	216.095	219.75
201127	129.444	93.9174	137.827			200508	285.97	135.021	211.796
201130	26.4635	43.9885	60.1599
								Pearson Correlation Coefficient: ', 0.9930576409735641, 'and a P-value of:', 1.007821665015345e-08)
									'Pearson Correlation Coefficient: ', 0.6507550372628067, 'and a P-value of:', 0.04158120912188328

## Sheet: Supplementary 2
32 degrees celcius HT recordings
	Suppl. Fig. 2d	0.1 mM EGTA at 32°C				Suppl. Fig. 2g	10 mM EGTA at 32°C
	Cell ID	PTP EPSC1 (%)	ctrl (pA)	post pairing (pA)		Cell ID	PTP EPSC1 (%)	ctrl (pA)	post pairing (pA)
	#200917a	777.044	101.566	789.215		#201221	426.737	440.865	1881.33
	#200917b	276.438	1067.25	2950.3		#201228	505.106	310.698	1569.35
	#201002	239.928	827.413	1985.2		#201230	318.152	145.662	463.427
	#201007	509.045	257.676	1311.68		#210119	244.59	610.021	1492.05
	#201008	188.697	1064.38	2008.45		#210120	1410.26	136.37	1923.17
	#201208	119.679	1027.12	1229.24		#210125	654.211	591.201	3867.7
	#201215	85.8957	635.949	546.253		#210205	241.875	244.487	591.353
	#210216a	151.611	1183.64	1794.52
	#210216b	85.6511	850.404	728.38
	Mean	270.443	779.488	1482.58			542.99	354.186	1684.06
	std dev	230.836	378.884	774.624			410.231	197.481	1125.34
	n	9	9	9			7	7	7
	std err	81.6127	133.956	273.871			167.476	80.6211	459.418
		pvalue=0.02836911068759672
	Suppl. Fig. 2b					Suppl. Fig. 2c					Suppl. Fig. 2e					Suppl. Fig. 2f
	0.1 mM EGTA at 32°C										10 mM EGTA at 32°C
	Time (s)	EPSC1 avg (%)	SEM	run avg		Time (s)	EPSC2 avg (%)	SEM	run avg		Time (s)	EPSC1 avg (%)	SEM	run avg		Time (s)	EPSC2 avg (%)	SEM	run avg
	0	66.0359	15.3634			0	112.556	9.51349			0	68.282	25.7908			0	97.325	29.878
	20	62.2301	8.23967	64.133		20	95.9913	12.5696	104.274		20	90.918	35.9004	79.6		20	102.485	30.3259	99.9052
	40	74.8688	9.92161	68.5495		40	109.903	10.6997	102.947		40	62.6706	21.1228	76.7943		40	84.5782	17.5322	93.5318
	60	151.051	56.6248	112.96		60	100.9	7.01374	105.401		60	63.674	15.6662	63.1723		60	110.842	14.85	97.7103
	80	122.021	17.9943	136.536		80	116.3	15.4915	108.6		80	101.635	22.4733	82.6546		80	98.7517	15.0452	104.797
	100	93.5908	13.5932	107.806		100	92.5423	10.0536	104.421		100	95.5185	21.8009	98.5768		100	75.1543	15.3805	86.953
	120	109	22.4129	101.295		120	101.797	9.18806	97.1695		120	75.7622	13.3706	85.6404		120	104.284	17.636	89.719
	140	94.1826	15.1061	101.591		140	87.9708	9.06766	94.8838		140	75.4356	11.9402	75.5989		140	106.501	17.3493	105.392
	160	105.533	11.1361	99.8577		160	96.9351	7.68472	92.453		160	118.694	13.3591	97.0648		160	84.2275	19.7124	95.3644
	180	97.694	8.92588	101.613		180	93.0273	7.99826	94.9812		180	134.59	32.0854	126.642		180	129.833	16.1606	107.03
	200					200					200					200
	220	240.004	99.974	240.004		220	165.305	49.9993	165.305		220	517.135	173.447	517.135		220	343.144	152.932	343.144
	240	181.057	63.1832	210.53		240	159.212	25.0978	162.259		240	459.259	165.935	488.197		240	266.48	91.1583	304.812
	260	199.378	73.5755	190.217		260	120.944	28.9888	140.078		260	410.358	78.0513	434.808		260	296.831	85.9515	281.655
	280	191.523	66.5229	195.45		280	132.66	27.3662	126.802		280	245.847	80.5019	328.102		280	284.864	112.725	290.848
	300	135.703	45.103	163.613		300	73.8188	17.2411	103.239		300	263.38	59.6781	254.613		300	210.371	71.0867	247.618
	320	176.857	88.5278	156.28		320	85.6128	23.8256	79.7158		320	251.117	103.244	257.249		320	155.798	30.6407	183.084
	340	107.093	15.3481	141.975		340	105.284	28.9334	95.4484		340	317.204	167.132	284.16		340	128.715	23.1194	142.257
	360	149.552	53.6518	128.322		360	69.1677	15.1239	87.2259		360	237.411	81.5983	277.307		360	169.256	46.7288	148.986
	380	116.033	24.3498	132.792		380	86.1036	24.3557	77.6357		380	261.039	82.9709	249.225		380	141.965	34.9599	155.61
	400	111.46	14.8111	113.747		400	104.947	34.1514	95.5251		400	278.884	158.186	269.962		400	146.493	45.2597	144.229

## Sheet: Supplementary 3
Anti associativity and parameters of release
Suppl. Fig. 3a						Suppl. Fig. 3b				Suppl. Fig. 3c					Suppl. Fig. 3d
Nickel+Nimodipine
	Cum. EPSC avg (nA)						RRP (nA)				Pr					Refil. rate (pA ms-1)
Time (ms)	Ctrl	SEM	Post pairing	SEM		Cell ID	Ctrl	Post pairing		Cell ID	Ctrl	Post pairing			Cell ID	Ctrl	Post pairing
0	0.228068	0.0922456	0.552551	0.12607		200701	1.3553	3.0944		200701	0.114894	0.303517			200701	10.19	7.4128
20	0.75131	0.241993	1.38925	0.252759		200702a	0.32212	2.2039		200702a	0.250125	0.352477			200702a	23.222	39.167
40	1.41078	0.418512	2.16601	0.366701		200702b	2.8515	2.953		200702b	0.14269	0.181129			200702b	44.819	40.131
60	2.02824	0.570456	2.84196	0.514769		200703	3.4542	4.1153		200703	0.222202	0.243494			200703	16.335	15.917
80	2.48998	0.686379	3.41301	0.64342		200709	2.0369	2.5352		200709	0.0663791	0.187771			200709	8.566	10.975
100	2.88736	0.807788	3.89883	0.760825		210224	0.14143	0.99187		210224	0.341165	0.43311			210224	2.5382	6.4207
120	3.25815	0.93363	4.29653	0.891389		210225	0.88296	1.3487		210225	0.111999	0.0918091			210225	7.8984	8.2313
140	3.55473	1.04235	4.62349	0.992996		210310	0.70424	1.364		210310	0.18672	0.101181			210310	5.767	3.2291
160	3.86118	1.1373	4.96653	1.0979		Mean	1.46858	2.3258		Mean	0.179522	0.236811			Mean	14.9169	16.4355
180	4.15046	1.223	5.27787	1.20239		SEM	0.456111	0.401637		SEM	0.0337701	0.0454754			SEM	5.17847	5.591
							pvalue=0.011718685599768628				pvalue=0.087035743228782					pvalue=1.0
Suppl. Fig. 3e						Suppl. Fig. 3f				Suppl. Fig. 3g					Suppl. Fig. 3h
LY341495
	Cum. EPSC avg (nA)						RRP (nA)				Pr					Refil. rate (pA ms-1)
Time (ms)	Ctrl	SEM	Post pairing	SEM		Cell ID	Ctrl	Post pairing		Cell ID	Ctrl	Post pairing			Cell ID	Ctrl	Post pairing
0	0.316545	0.0883299	0.80155	0.284065		200116	1.9154	5.2196		200116	0.388522	0.452775			200116	21.577	29.204
20	0.877058	0.200785	1.59474	0.430135		200123	0.95356	1.5858		200123	0.176337	0.150154			200123	8.3991	6.2112
40	1.50128	0.293069	2.547	0.5996		200128	1.4187	1.358		200128	0.078349	0.0466679			200128	6.5144	8.4546
60	2.10843	0.398812	3.17575	0.665368		200129a	1.397	1.3159		200129a	0.0280695	0.0863801			200129a	9.8611	11.341
80	2.55824	0.444167	3.75755	0.753047		200206a	1.315	3.1145		200206a	0.190379	0.193367			200206a	18.771	16.493
100	2.90758	0.506603	4.11255	0.836498		200206b	2.0609	2.9965		200206b	0.238499	0.315248			200206b	4.1682	4.1165
120	3.24434	0.587514	4.42607	0.891026		200811	3.5705	4.6705		200811	0.129098	0.230254			200811	24.295	20.952
140	3.51999	0.646279	4.73329	0.977331		200820	1.1586	2.9832		200820	0.230327	0.339119			200820	8.4745	5.7557
160	3.7754	0.688411	4.94096	1.01429		Mean	1.72371	2.9055		Mean	0.182448	0.226746			Mean	12.7575	12.816
180	4.00971	0.750707	5.21124	1.085		SEM	0.314298	0.556803		SEM	0.0417759	0.051641			SEM	2.87686	3.31549
							pvalue=0.03569190011680441				pvalue=0.06870					pvalue=0.4838398

## Sheet: Supplementary 4
Multiple comparison followed by mann whitney U
	KruskalResult(statistic=29.766648997583832, pvalue=0.00023242102261423133)											Mann Whithney U														4TwoWayAnova
	1	2	3	4	5	6	7	8	9			1 and 2	1 and 3	1 and 4	1 and 5	1 and 6	1 and 7	1 and 8	1 and 9
	20 sec											0.07	0.314	0.0002	0.016	0.0013	0.1873	0.00060397	0.00058							% increase compared to baseline
	0.1EGTA	Nimodipine	AM251	LY	Nickel	Nickel plus Nimo	APV	Concana	10EGTA																	0.1 EGTA
	175.571	190.687	152.505	317.574	0	682.062	34.5855	301.334	1152.82																	20	40	60	80	100
	57.4749	85.999	423.404	200.275	171.375	1189.83	140.42	263.061	2549.35																	175.571	62.6509	121.761	50.1363	0
	68.3638	82.6344	28.5295	127.645	249.052	203.218	42.6066	112.839	202.571																	57.4749	66.8229	83.6727	62.2716	120.674
	13.1898	178.383	157.554	155.347	189.578	160.29	31.7439	481.82	190.753																	68.3638	88.1128	68.0835	85.9425	100.962
	36.3256	336.854	166.821	236.075	168.046	638.18	50.3333	143.892	185.019			1 and 9	2 and 9	3 and 9	4 and 9	5 and 9	6 and 9	7 and 9	8 and 9							13.1898	36.0664	3.47117
	0	78.6913	0	242.797	1090.35	152.379		189.617	231.05			0.00058	0.287	0.039	0.43	0.183	0.469	0.002	0.46							36.3256	109.789	153.299	18.9326	20.5951
	166.528			289.292	269.341	115.978		183.476	76.8875																	0	88.2525	56.2463	130.697	91.7354
	83.9479			1142.43		1089.54		75.6652	72.0319																	166.528	148.8	249.842	13.6575	71.8929
	183.78			461.479		189.278		257.549	313.497																	83.9479	23.8739	107.668	55.9992	6.69411
	185.225			263.338				390.314	387.518																	183.78	161.566	141.43	19.7088	39.4598
	126.399							474.775	297.675																	185.225	140.014	86.4531	50.994	35.4313
	0							336.016																		126.399	154.433	107.499	114.654	77.4565
	112.404																									0	42.821	36.5694	1.30313	61.483
																										112.404	77.4276	137.046	171.136	193.766
average	93.016	158.875	154.802	343.626	305.392	491.195	59.9379	267.53	514.471
std dev	70.293	100.62	149.809	295.605	356.871	424.752	45.5732	134.524	736.879																	% increase compared to baseline
n	13	6	6	10	7	9	5	12	11		79															0.1 EGTA Plus Conconamycin
std err	20.2918	44.9987	66.9964	98.535	145.692	150.172	22.7866	40.5604	233.022																	20	40	60	80	100
																										301.334	562.736	267.861	454.15	473.622
																										263.061	203.188	95.3387	0	0
	KruskalResult(statistic=25.532734921293798, pvalue=0.001262096497558871)																									112.839	99.4846	86.5095	124.001	70.09
	1	2	3	4	5	6	7	8	9			Mann Whithney U														481.82	538.509	482.602	0	225.279
	40 sec											1 and 2	1 and 3	1 and 4	1 and 5	1 and 6	1 and 7	1 and 8	1 and 9							143.892	212.507	170.899	147.284	121.933
	0.1EGTA	Nimodipine	AM252	LY	Nickel	Nickel plus Nimod	APV	Concana	10EGTA			0.118	0.1565	0.1255	0.4369	0.0038	0.21517	9.73064e-05	0.0005							189.617	204.022	92.4284	206.625	110.009
	62.6509	112.058	177.164	0	0	865.666	28.5158	562.736	839.211																	183.476	178.004	50.1685	84.113	85.6471
	66.8229	69.8856	195.248	102.664	0	1251.62	234.666	203.188	2153.33																	75.6652	260.976	527.619	0	125.985
	88.1128	144.91	66.1982	43.4022	140.873	133.321	75.1187	99.4846	95.9356																	257.549	126.371	233.196	187.787	250.838
	36.0664	182.194	110.883	0	111.209	147.695	70.7989	538.509	192.452																	390.314	218.335	200.442	45.1679	159.731
	109.789	302.796	137.325	247.41	0	229.459	0	212.507	162.962																	474.775	402.072	458.504	131.662	337.033
	88.2525	59.008	43.0182	176.527	537.409	185.498		204.022	202.113			1 and 9	2 and 9	3 and 9	4 and 9	5 and 9	6 and 9	7 and 9	8 and 9							336.016	248.878	167.322	434.25	93.1863
	148.8			211.23	151.439	217.856		178.004	76.928			0.0005	0.03149	0.025	0.0743	0.01842	0.5	0.00867	0.4147
	23.8739			292.905		919.624		260.976	153.237
	161.566			387.553		40.4121		126.371	370.638
	140.014			96.0354				218.335	509.251																	% increase compared to baseline
	154.433							402.072	305.669																	10 EGTA
	42.821							248.878																		20	40	60	80	100
	77.4276																									1152.81	839.2	502.223	451.969	525.353
																										2548.94	2152.98	1901.25	618.44	545.383
																										202.571	95.9356	109.403	112.046	103.323
average	92.3562	145.142	121.639	155.773	134.419	443.461	81.8199	271.257	460.157																	190.753	192.452	124.001	85.4796	140.298
std dev	47.0007	89.8942	60.1961	129.948	190.384	442.642	90.9177	150.364	603.748		number															185.019	162.962	179.638	157.235	131.528
n	13	6	6	10	7	9	5	12	11		79															231.05	202.113	289.493	275.045	171.09
std err	13.5679	40.2019	26.9205	43.3159	77.7239	156.497	45.4589	45.3365	190.922																	76.8542	76.8947	81.4567	116.16	37.7701
																										71.5497	152.211	102.533	37.5102	40.427
																										313.497	370.638	285.974	253.847	194.912
	KruskalResult(statistic=18.212965205874784, pvalue=0.019685314100084478)																									387.518	509.251	527.836	413.515	393.759
	1	2	3	4	5	6	7	8	9			Mann Whithney U														297.675	305.669	254.564	271.711	292.957
	60 sec											1 and 2	1 and 3	1 and 4	1 and 5	1 and 6	1 and 7	1 and 8	1 and 9
	0.1EGTA	Nimodipine	AM253	LY	Nickel	Nickel plus Nimod	APV	Concana	10EGTA			0.379	0.3794	0.0642	0.4684	0.09	0.01505	0.01199	0.0045
	121.761	248.026	197.07	0	0	261.72	37.7484	267.861	502.229
	83.6727	13.3022	203.662	121.89	0	451.024	91.2369	95.3387	1901.56
	68.0835	42.4933	65.6244	0	107.192	57.8335	0	86.5095	109.403
	3.47117	108.836	80.6871	714.267	211.478	83.6799	12.5383	482.602	124.001
	153.299	231.829	195.516	238.2	71.7051	188.599	13.9442	170.899	179.638
	56.2463	108.266	0	157.235	525.796	37.7594		92.4284	289.493			1 and 9	2 and 9	3 and 9	4 and 9	5 and 9	6 and 9	7 and 9	8 and 9
	249.842			199.387	132.567	258.995		50.1685	81.492			0.0045	0.03149	0.039	0.2089	0.0514	0.18	0.001612	0.203
	107.668			480.705		661.804		527.619	103.224
	141.43			288.275		85.1733		233.196	285.974
	86.4531			95.2315				200.442	527.836
	107.499							458.504	254.564
	36.5694							167.322
	137.046
average	104.08	125.459	123.76	229.519	149.82	231.843	31.0936	236.074	396.31
std dev	61.5623	96.3034	86.5553	221.788	181.782	208.512	36.2861	166.21	522.149
n	13	6	6	10	7	9	5	12	11
std err	17.7715	43.0682	38.7087	73.9294	74.2123	73.7202	18.143	50.1142	165.118
